# Supplementary material for: The Impact of Postoperative Urinary Diversion on Surgical Outcomes of Hypospadias Repair: A Systematic Review and Meta-Analysis of Pediatric Literature
Source: Medicina (Kaunas). 2025 Sep 12;61(9):1659. doi: 10.3390/medicina61091659 (PMC12471891; doi:10.3390/medicina61091659)
Supplement: Supplementary file 1 [file medicina-61-01659-s001.zip]

Archive with 8 entries (8 files):
- Supplementary Figure S1.png
- Supplementary Figure S2.png
- Supplementary Figure S3.png
- Supplementary Table S1.pdf
- Supplementary Table S2.pdf
- Supplementary Table S3.pdf
- Supplementary Table S4.pdf
- Supplementary Table S5.pdf
